# Supplementary material for: Human Endothelial Membrane as a Structural Prototype: A Comparative Analysis with Artemia salina Endothelial-like Cell
Source: Int J Mol Sci. 2026 May 20;27(10):4602. doi: 10.3390/ijms27104602 (PMC13208053; doi:10.3390/ijms27104602)
Supplement: Supplementary file 1 [file ijms-27-04602-s001.zip]

Archive with 1 entries (1 files):
- Supplimental material S1 membrane_RMSD_profiles.xlsx
