# Supplementary material for: Human Endothelial Membrane as a Structural Prototype: A Comparative Analysis with Artemia salina Endothelial-like Cell
Source: Int J Mol Sci. 2026 May 20;27(10):4602. doi: 10.3390/ijms27104602 (PMC13208053; doi:10.3390/ijms27104602)
Supplement: Supplementary file 1 [file ijms-27-04602-s001.zip › Supplimental material S1 membrane_RMSD_profiles.xlsx]

## Sheet: Artemia_RMSD
Atom Index	RMSD (Å)
0	65.8183
1	65.7655
2	64.432			Supplemental material S1
3	63.7721
4	66.7418
5	65.6384
6	65.1357
7	66.5334
8	65.9974
9	64.2176
10	62.9922
11	62.3884
12	61.2869
13	63.1741
14	63.5472
15	64.9771
16	62.2651
17	62.2474
18	63.9702
19	62.8538
20	63.2099
21	62.8182
22	63.9353
23	64.4652
24	61.738
25	61.1686
26	60.3713
27	61.5716
28	64.1827
29	62.4215
30	62.1742
31	60.9534
32	64.2115
33	65.2943
34	64.7862
35	63.7998
36	66.3355
37	66.8773
38	66.3955
39	68.0604
40	67.2266
41	68.2617
42	69.0131
43	69.3791
44	70.1021
45	70.28
46	63.6437
47	65.7479
48	67.1711
49	65.8991
50	65.5043
51	67.1137
52	68.9129
53	69.5481
54	70.8491
55	71.1625
56	65.465
57	65.1083
58	65.9545
59	67.111
60	65.3429
61	64.8455
62	66.7842
63	66.259
64	64.0517
65	64.8013
66	63.7825
67	65.4075
68	65.018
69	67.3417
70	67.1572
71	66.9381
72	65.4101
73	66.1785
74	67.1209
75	66.7171
76	65.2694
77	64.3473
78	66.1454
79	64.7748
80	64.4502
81	66.7345
82	64.6411
83	63.3589
84	64.3024
85	66.7547
86	66.8057
87	65.5257
88	64.8568
89	65.7485
90	64.0474
91	68.4192
92	69.3738
93	69.017
94	68.6183
95	70.6645
96	70.5446
97	69.1222
98	69.4347
99	71.531
100	70.763
101	70.7111
102	71.26
103	69.0563
104	68.7463
105	69.2265
106	68.9727
107	69.7681
108	70.8742
109	69.4315
110	70.3629
111	69.6905
112	67.9326
113	68.5929
114	69.9762
115	70.4793
116	71.3451
117	70.409
118	68.8686
119	69.1893
120	69.8602
121	70.4919
122	69.8735
123	68.8822
124	68.4062
125	69.599
126	67.3338
127	68.2695
128	70.631
129	68.0116
130	69.2785
131	68.0493
132	69.9224
133	70.4767
134	68.9297
135	67.6911
136	66.4326
137	67.1237
138	71.7498
139	72.4506
140	72.5606
141	73.0673
142	73.8573
143	73.8738
144	73.3058
145	74.5123
146	72.2453
147	71.9078
148	74.338
149	74.4337
150	74.9826
151	74.5478
152	72.1135
153	72.1604
154	73.0161
155	72.7508
156	70.7385
157	70.5795
158	71.029
159	69.1369
160	71.755
161	72.6087
162	70.2975
163	70.1938
164	71.2234
165	72.0763
166	70.428
167	70.9292
168	68.5031
169	68.8742
170	69.0149
171	74.0791
172	74.9052
173	74.17
174	73.3128
175	76.111
176	75.6336
177	74.6933
178	75.2234
179	76.9487
180	76.4277
181	76.4793
182	75.1246
183	73.9526
184	75.2533
185	74.4788
186	73.9365
187	74.3785
188	75.513
189	74.4974
190	73.9923
191	74.5737
192	75.5755
193	74.0125
194	75.159
195	72.8476
196	75.5826
197	74.2397
198	72.9052
199	74.2938
200	73.5001
201	73.8449
202	74.5199
203	75.5435
204	74.6815
205	73.8571
206	72.7536
207	74.3622
208	72.5862
209	72.9223
210	75.1011
211	75.499
212	75.2838
213	73.8419
214	73.8855
215	74.4268
216	74.4324
217	73.6512
218	73.5918
219	73.9609
220	73.0202
221	75.4494
222	72.5341
223	73.7811
224	73.8061
225	75.3546
226	75.4033
227	74.5816
228	74.4094
229	76.8356
230	76.9171
231	78.1969
232	78.1129
233	79.128
234	80.2923
235	78.9836
236	76.0283
237	74.9943
238	77.2347
239	77.442
240	76.8793
241	76.076
242	78.4066
243	79.0155
244	77.2491
245	80.4236
246	81.053
247	79.7563
248	78.1131
249	74.0456
250	73.2895
251	74.2319
252	75.2766
253	74.1835
254	72.5445
255	72.8027
256	73.9958
257	72.9101
258	71.5334
259	71.4398
260	73.2716
261	74.7183
262	74.7968
263	72.857
264	73.1699
265	72.6529
266	75.3853
267	74.9856
268	74.3824
269	75.8294
270	70.4916
271	69.1174
272	68.3508
273	68.623
274	68.4481
275	69.203
276	69.0886
277	70.161
278	69.9275
279	70.9871
280	70.8692
281	70.6763
282	69.1454
283	67.4368
284	68.4164
285	68.3626
286	70.2874
287	69.8611
288	71.7437
289	71.5394
290	67.4012
291	67.0331
292	68.1378
293	68.9154
294	65.7682
295	65.9798
296	66.5057
297	66.9076
298	64.8749
299	65.7102
300	65.0531
301	66.7219
302	67.0724
303	65.712
304	68.2734
305	69.3274
306	68.7337
307	68.0534
308	70.2835
309	71.478
310	72.4947
311	72.1814
312	73.7556
313	67.6635
314	69.9187
315	69.77
316	70.6529
317	72.0061
318	71.1064
319	73.9908
320	74.4928
321	69.0536
322	68.5978
323	69.294
324	70.5137
325	68.9478
326	68.3868
327	68.8678
328	68.4223
329	69.7109
330	69.667
331	67.5226
332	70.0334
333	68.6067
334	67.2983
335	68.7366
336	68.5368
337	69.0696
338	69.2198
339	70.3057
340	68.1996
341	68.2093
342	67.3728
343	69.666
344	67.5566
345	70.0837
346	68.589
347	67.1746
348	67.7893
349	66.3432
350	67.8024
351	67.4048
352	70.1287
353	70.2316
354	69.6916
355	68.1381
356	68.1544
357	66.9901
358	65.9396
359	68.0859
360	66.7725
361	68.2989
362	67.2955
363	69.0896
364	68.9018
365	66.6702
366	65.9439
367	66.7875
368	67.5092
369	69.2634
370	68.3057
371	67.163
372	66.1527
373	65.4631
374	66.1709
375	66.8254
376	65.8514
377	66.5142
378	65.5455
379	65.8935
380	67.1729
381	64.987
382	68.0298
383	65.4475
384	67.3225
385	67.5754
386	65.4806
387	65.0275
388	66.9755
389	67.291
390	64.5727
391	67.4642
392	67.8641
393	65.2854
394	64.015
395	64.1263
396	63.3419
397	62.3988
398	61.3569
399	62.6218
400	61.7827
401	61.8086
402	61.3125
403	63.6503
404	63.9755
405	63.426
406	60.9505
407	62.4539
408	62.3507
409	60.847
410	61.5487
411	62.1554
412	60.5742
413	60.8516
414	62.7295
415	61.9016
416	62.0171
417	62.8903
418	62.2302
419	63.6956
420	64.4905
421	64.0468
422	64.8069
423	66.0128
424	64.334
425	63.5825
426	60.8679
427	61.6731
428	61.9333
429	64.121
430	63.7918
431	64.4801
432	65.516
433	63.1471
434	66.5625
435	66.3921
436	64.8979
437	63.4258
438	61.159
439	61.153
440	61.7597
441	61.5562
442	59.6482
443	59.5573
444	60.496
445	61.7084
446	59.1206
447	59.272
448	60.0415
449	62.5172
450	63.1088
451	62.0398
452	62.3275
453	62.7044
454	63.8105
455	63.6532
456	60.8294
457	59.7429
458	59.3576
459	58.7271
460	58.5074
461	58.6146
462	57.3158
463	57.3897
464	57.8199
465	58.2007
466	58.0705
467	60.6714
468	60.1459
469	57.6227
470	58.4317
471	59.3695
472	58.9558
473	57.215
474	56.467
475	57.1222
476	58.0474
477	58.6695
478	58.5417
479	57.8181
480	59.8016
481	59.4888
482	60.314
483	60.2571
484	59.5769
485	61.006
486	61.9683
487	61.2068
488	60.3821
489	58.4507
490	59.0549
491	59.1115
492	61.175
493	62.0279
494	61.3188
495	61.7812
496	63.3618
497	64.2022
498	64.825
499	66.0502
500	66.8749
501	61.268
502	62.2341
503	63.9604
504	63.167
505	65.005
506	63.5834
507	64.1151
508	65.1428
509	65.761
510	66.6315
511	66.3525
512	67.1431
513	67.7098
514	60.267
515	59.5393
516	58.1157
517	57.6653
518	59.4836
519	60.8623
520	61.8518
521	60.9442
522	59.9854
523	60.1295
524	59.1095
525	58.8198
526	61.8408
527	60.1247
528	57.4451
529	56.0713
530	56.0544
531	56.8794
532	55.1098
533	54.94
534	56.0785
535	53.5979
536	57.9142
537	55.8075
538	54.1245
539	55.4504
540	54.9781
541	56.0619
542	57.0189
543	56.0143
544	53.5653
545	53.5165
546	52.7865
547	55.0955
548	54.9729
549	54.38
550	53.2459
551	53.8684
552	53.7452
553	54.4603
554	55.9085
555	54.2192
556	52.9343
557	53.5464
558	55.1735
559	54.747
560	54.7631
561	55.4946
562	55.6755
563	55.9449
564	56.6941
565	54.7175
566	56.1069
567	53.7329
568	55.288
569	56.652
570	56.5681
571	57.6165
572	56.0841
573	56.9475
574	54.0631
575	54.2071
576	55.0147
577	53.9227
578	53.9404
579	54.1305
580	53.413
581	52.6129
582	52.6625
583	52.5277
584	51.2872
585	51.1887
586	52.2553
587	50.0145
588	53.2902
589	54.7322
590	51.8066
591	52.4369
592	51.8735
593	53.6329
594	53.3583
595	52.5924
596	50.4346
597	53.1725
598	52.1582
599	49.9185
600	49.2105
601	55.0967
602	55.5381
603	54.9744
604	54.8687
605	57.0526
606	57.7539
607	57.7017
608	58.4349
609	58.297
610	59.0304
611	58.9552
612	59.5468
613	55.5863
614	55.2082
615	57.3919
616	57.3531
617	57.2129
618	58.537
619	58.2793
620	59.5775
621	59.9975
622	54.7368
623	54.2943
624	54.9191
625	55.3989
626	52.7645
627	52.2749
628	54.8956
629	54.6398
630	52.3535
631	52.4844
632	52.5609
633	55.0073
634	55.6192
635	54.7357
636	54.2194
637	57.0332
638	58.0922
639	57.0781
640	54.6805
641	55.7596
642	57.2832
643	58.0944
644	57.9073
645	59.0693
646	56.8626
647	56.3554
648	58.08
649	54.6328
650	53.8579
651	54.7635
652	55.8137
653	52.6299
654	53.0897
655	51.6499
656	55.1305
657	53.5448
658	52.1331
659	51.3288
660	52.1756
661	50.7901
662	53.7038
663	54.4303
664	55.2617
665	55.8029
666	55.6141
667	53.6193
668	56.1119
669	54.6905
670	56.4661
671	57.0756
672	58.1048
673	58.9338
674	57.7743
675	56.8471
676	56.6018
677	56.4177
678	57.8931
679	58.7571
680	55.9316
681	57.3444
682	57.4624
683	55.7065
684	58.0745
685	59.0469
686	58.4047
687	58.9314
688	57.3924
689	59.8095
690	59.5257
691	57.3227
692	56.5817
693	55.2617
694	55.251
695	56.3344
696	57.0122
697	57.1941
698	57.2982
699	55.7443
700	55.8167
701	54.1883
702	52.8978
703	52.5472
704	51.4611
705	51.7609
706	51.4831
707	52.3625
708	50.3833
709	54.2754
710	53.0564
711	52.0605
712	50.8614
713	53.4564
714	53.3529
715	54.5804
716	55.5678
717	53.3466
718	52.0672
719	52.3116
720	53.1358
721	51.6536
722	54.2713
723	52.4373
724	53.5009
725	54.1833
726	51.643
727	51.3765
728	51.8308
729	51.0048
730	54.5261
731	55.7051
732	57.0422
733	57.1338
734	55.3393
735	53.9518
736	53.336
737	55.9379
738	55.384
739	56.0445
740	53.3714
741	54.0147
742	52.7078
743	52.763
744	58.0966
745	58.177
746	57.7658
747	58.3431
748	59.6568
749	60.307
750	59.4491
751	57.5611
752	59.8802
753	60.0041
754	61.3107
755	60.3756
756	59.5414
757	59.7291
758	56.7927
759	56.3162
760	57.2609
761	58.1248
762	54.9399
763	55.1334
764	53.9584
765	56.3975
766	56.2908
767	54.5665
768	53.8433
769	54.3671
770	52.9962
771	55.7709
772	57.1866
773	58.0191
774	59.5184
775	60.2646
776	56.5715
777	57.879
778	57.6614
779	59.989
780	61.4262
781	61.7908
782	62.8619
783	61.8689
784	61.6409
785	63.3587
786	62.1855
787	59.3615
788	61.9555
789	61.3151
790	62.1675
791	60.5745
792	63.5359
793	63.9321
794	63.6946
795	63.2524
796	61.6842
797	62.0422
798	60.9206
799	61.1666
800	60.0669
801	58.8908
802	61.2687
803	62.3706
804	63.6901
805	62.1018
806	64.7224
807	63.1547
808	64.433
809	60.0793
810	62.1196
811	61.4877
812	60.3231
813	63.9397
814	61.0835
815	65.7513
816	62.9696
817	65.25
818	60.4762
819	59.539
820	59.9645
821	61.111
822	59.6529
823	61.113
824	59.1227
825	61.3439
826	61.4672
827	58.5203
828	59.0528
829	61.4702
830	61.7173
831	58.0787
832	59.7269
833	59.2229
834	60.7734
835	61.0462
836	62.4049
837	59.0668
838	59.4894
839	59.039
840	57.9373
841	58.9962
842	59.7906
843	57.4943
844	59.4966
845	58.1151
846	60.5759
847	59.195
848	60.8494
849	59.5937
850	56.9352
851	57.3074
852	57.2025
853	59.7158
854	58.4531
855	60.1446
856	59.9568
857	59.6929
858	58.6966
859	59.0252
860	61.0345
861	60.9528
862	61.6023
863	60.2097
864	60.871
865	59.2958
866	61.3766
867	61.771
868	60.1415
869	59.7189
870	57.5289
871	56.519
872	56.951
873	56.3878
874	55.3357
875	56.0172
876	57.1417
877	56.3187
878	54.6596
879	54.7967
880	55.3443
881	56.4278
882	57.9824
883	56.8199
884	58.0189
885	58.5677
886	59.8126
887	59.8772
888	58.9157
889	57.6342
890	59.5489
891	57.8817
892	58.488
893	57.8045
894	59.6387
895	56.8988
896	57.2622
897	60.4538
898	58.8521
899	59.8174
900	58.2808
901	58.6181
902	56.9562
903	60.7573
904	62.0299
905	62.08
906	62.9874
907	63.1478
908	63.0056
909	60.6064
910	62.1903
911	63.1493
912	64.1039
913	62.1677
914	61.2081
915	61.2904
916	62.365
917	62.6666
918	60.5139
919	61.5682
920	60.3256
921	62.9934
922	64.0381
923	63.4113
924	62.5255
925	64.8109
926	65.817
927	67.1161
928	67.3746
929	67.996
930	62.7676
931	64.7556
932	65.3817
933	64.1009
934	66.1018
935	65.3283
936	68.8883
937	67.7809
938	63.9436
939	63.528
940	64.5314
941	65.7601
942	63.6095
943	63.1206
944	61.6001
945	63.621
946	64.704
947	62.5123
948	64.662
949	63.0467
950	63.5388
951	61.2885
952	61.1823
953	61.2666
954	63.2305
955	64.7101
956	63.3024
957	64.0473
958	64.9252
959	64.6257
960	63.5188
961	64.8752
962	65.5148
963	63.0498
964	65.9205
965	65.3992
966	63.8375
967	66.4249
968	65.6623
969	65.5657
970	65.5757
971	66.3977
972	66.8044
973	66.4042
974	67.8739
975	66.5609
976	64.6975
977	67.3339
978	65.7588
979	65.8841
980	67.3045
981	67.5032
982	68.1713
983	68.7439
984	64.8361
985	64.8055
986	65.682
987	65.8965
988	63.3346
989	62.7767
990	62.4623
991	64.3207
992	65.2966
993	63.386
994	62.9057
995	62.441
996	61.4509
997	63.3464
998	66.2503
999	67.0764
1000	68.006
1001	67.8784
1002	66.1889
1003	65.4186
1004	65.0385
1005	63.7081
1006	63.2553
1007	66.1292
1008	67.6884
1009	65.4904
1010	66.8369
1011	66.0576
1012	64.5198
1013	65.8242
1014	64.9865
1015	62.9632
1016	63.849
1017	63.1465
1018	63.9611
1019	62.3803
1020	69.0327
1021	69.973
1022	69.234
1023	68.2476
1024	71.0615
1025	70.4393
1026	69.5536
1027	70.426
1028	71.9299
1029	71.3765
1030	71.212
1031	69.8697
1032	68.7579
1033	70.142
1034	69.6885
1035	69.0803
1036	70.1315
1037	71.1901
1038	68.3782
1039	67.1258
1040	66.7248
1041	65.9569
1042	70.4936
1043	68.3633
1044	68.0971
1045	69.1194
1046	67.3935
1047	67.565
1048	66.4888
1049	65.8626
1050	65.659
1051	66.2946
1052	65.1179
1053	69.8322
1054	70.7413
1055	70.201
1056	68.9828
1057	70.7461
1058	71.6779
1059	72.8809
1060	71.2149
1061	68.9538
1062	71.7666
1063	69.7408
1064	71.0748
1065	71.7213
1066	71.1045
1067	70.7884
1068	70.3429
1069	69.8984
1070	72.0189
1071	72.3105
1072	73.7707
1073	74.2139
1074	74.0047
1075	73.3474
1076	74.5291
1077	72.0804
1078	69.9339
1079	71.8901
1080	72.8934
1081	72.1131
1082	71.6798
1083	74.3928
1084	73.9172
1085	74.7364
1086	72.9707
1087	73.2465
1088	74.4307
1089	75.0441
1090	70.528
1091	70.2045
1092	68.8009
1093	68.654
1094	71.2248
1095	72.7027
1096	73.5903
1097	74.4932
1098	73.3127
1099	70.9198
1100	70.2793
1101	70.9636
1102	71.1565
1103	73.0483
1104	72.8019
1105	67.8053
1106	66.4163
1107	65.8827
1108	65.4124
1109	65.504
1110	64.0769
1111	64.0911
1112	63.1383
1113	68.0157
1114	66.4286
1115	65.4376
1116	65.9878
1117	63.7432
1118	64.7733
1119	64.4484
1120	63.0913
1121	63.5049
1122	63.1446
1123	62.1279
1124	66.0324
1125	65.6069
1126	66.735
1127	67.1001
1128	64.2755
1129	63.1851
1130	63.8559
1131	61.8368
1132	66.4821
1133	65.4587
1134	64.4404
1135	63.5282
1136	63.0848
1137	64.6516
1138	63.7162
1139	62.9331
1140	61.9401
1141	61.4769
1142	61.1427
1143	67.3264
1144	68.4376
1145	68.0549
1146	68.8342
1147	69.5346
1148	67.0225
1149	68.7984
1150	69.8466
1151	69.1914
1152	70.3882
1153	66.8902
1154	66.4349
1155	64.9287
1156	64.1465
1157	66.7991
1158	66.6399
1159	66.8807
1160	67.4461
1161	68.746
1162	69.5981
1163	69.2036
1164	66.3182
1165	66.9434
1166	66.1843
1167	67.8481
1168	67.3863
1169	65.6417
1170	65.9406
1171	67.5883
1172	66.8298
1173	69.2718
1174	70.585
1175	70.1948
1176	68.5727
1177	64.5389
1178	63.1256
1179	62.7013
1180	63.4983
1181	62.8913
1182	63.2703
1183	64.5933
1184	62.3242
1185	64.9814
1186	62.7247
1187	64.0603
1188	65.246
1189	62.5353
1190	61.84
1191	63.511
1192	65.3544
1193	61.2826
1194	66.0271
1195	62.0036
1196	64.3933
1197	61.507
1198	61.0008
1199	59.7321
1200	58.6322
1201	60.7093
1202	61.9334
1203	62.4371
1204	62.7529
1205	63.5044
1206	63.719
1207	60.9405
1208	61.7765
1209	60.2966
1210	59.9895
1211	62.6907
1212	64.4833
1213	64.1205
1214	59.9251
1215	58.8557
1216	58.4149
1217	59.0388
1218	59.3844
1219	60.0267
1220	60.5745
1221	59.068
1222	60.856
1223	58.0027
1224	58.5596
1225	60.1532
1226	60.8476
1227	61.301
1228	59.766
1229	61.0745
1230	58.233
1231	58.706
1232	59.6072
1233	57.3618
1234	56.8967
1235	56.5825
1236	55.8503
1237	55.6669
1238	55.1602
1239	54.4613
1240	55.4277
1241	55.3362
1242	54.2888
1243	56.3848
1244	56.8975
1245	57.6534
1246	54.875
1247	55.9374
1248	56.0079
1249	54.4682
1250	53.639
1251	54.0903
1252	56.2388
1253	53.4999
1254	54.3052
1255	56.4006
1256	57.1804
1257	57.2286
1258	57.0002
1259	56.0053
1260	56.0225
1261	58.3333
1262	57.9044
1263	56.6112
1264	59.0184
1265	58.7806
1266	58.176
1267	55.1585
1268	54.1585
1269	54.3645
1270	54.8791
1271	52.7348
1272	52.4667
1273	53.0007
1274	51.7786
1275	52.6515
1276	51.91
1277	55.2316
1278	54.306
1279	52.02
1280	52.6249
1281	51.258
1282	51.5327
1283	52.9561
1284	54.0477
1285	54.2369
1286	52.9448
1287	52.5926
1288	55.4322
1289	53.6935
1290	54.4863
1291	56.3387
1292	55.2741
1293	55.5604
1294	52.3008
1295	51.0114
1296	51.0324
1297	51.7549
1298	50.0338
1299	49.1771
1300	49.379
1301	52.7318
1302	50.7528
1303	50.6447
1304	49.8223
1305	48.5105
1306	48.6032
1307	48.7573
1308	50.169
1309	48.7809
1310	50.3223
1311	50.2821
1312	49.3268
1313	48.7396
1314	50.017
1315	48.6014
1316	47.6247
1317	48.4762
1318	49.8257
1319	51.2829
1320	50.7394
1321	50.2057
1322	49.1732
1323	48.3611
1324	46.8726
1325	46.2403
1326	48.5637
1327	47.9453
1328	48.0303
1329	48.5143
1330	49.655
1331	48.7625
1332	49.6332
1333	46.8639
1334	48.1966
1335	48.5575
1336	46.96
1337	48.2274
1338	48.3095
1339	49.5938
1340	48.0755
1341	46.3211
1342	44.91
1343	44.7989
1344	43.7085
1345	44.2629
1346	44.1729
1347	43.7948
1348	44.5776
1349	46.8762
1350	44.4164
1351	43.2677
1352	44.8913
1353	44.5822
1354	44.9149
1355	45.9629
1356	46.0741
1357	46.2708
1358	46.2949
1359	46.8166
1360	45.1837
1361	46.9503
1362	46.4376
1363	46.7266
1364	48.1939
1365	49.0809
1366	46.5358
1367	45.099
1368	44.4507
1369	44.6293
1370	46.4049
1371	46.0683
1372	47.1387
1373	46.9123
1374	43.6895
1375	45.23
1376	48.5002
1377	49.9094
1378	50.6477
1379	50.1347
1380	50.1522
1381	49.9272
1382	50.4897
1383	50.8515
1384	50.6048
1385	47.7981
1386	50.3022
1387	49.5016
1388	51.1913
1389	50.4448
1390	48.8593
1391	50.9994
1392	50.3291
1393	51.8569
1394	52.7086
1395	53.9117
1396	54.7828
1397	53.2463
1398	52.1178
1399	54.1862
1400	52.2192
1401	52.0999
1402	53.8198
1403	51.4785
1404	51.5413
1405	52.5594
1406	53.6675
1407	55.0049
1408	54.6005
1409	54.036
1410	55.1013
1411	54.4556
1412	53.4503
1413	56.184
1414	57.055
1415	58.1048
1416	58.3797
1417	58.721
1418	53.3907
1419	55.5709
1420	56.855
1421	55.712
1422	57.5811
1423	56.4238
1424	55.0231
1425	54.5772
1426	55.1926
1427	56.2629
1428	55.2415
1429	54.7749
1430	55.6069
1431	53.4815
1432	55.7785
1433	53.499
1434	55.0482
1435	56.3163
1436	52.8397
1437	53.1456
1438	54.5181
1439	55.0921
1440	56.5106
1441	56.8182
1442	54.1762
1443	52.859
1444	53.2241
1445	55.1891
1446	54.1478
1447	54.5299
1448	52.3946
1449	52.2041
1450	53.3473
1451	52.496
1452	57.3857
1453	58.7664
1454	59.1414
1455	58.8283
1456	59.7524
1457	61.1247
1458	59.9027
1459	62.0804
1460	57.1067
1461	58.8889
1462	59.3588
1463	60.9746
1464	61.6229
1465	58.9362
1466	60.3206
1467	60.5889
1468	61.6348
1469	62.2921
1470	63.0161
1471	59.8366
1472	60.2723
1473	61.4493
1474	62.3744
1475	60.7195
1476	59.6236
1477	58.4513
1478	59.9588
1479	60.0941
1480	59.4085
1481	61.1252
1482	61.512
1483	61.4285
1484	62.5425
1485	63.0455
1486	62.2587
1487	62.109
1488	61.5799
1489	63.3009
1490	61.062
1491	60.6342
1492	63.3127
1493	61.3155
1494	60.7876
1495	62.4038
1496	63.6632
1497	64.1061
1498	63.0045
1499	60.2474
1500	61.8766
1501	60.7159
1502	64.3453
1503	64.8942
1504	65.8656
1505	66.7552
1506	65.6718
1507	66.3421
1508	64.7967
1509	64.9628
1510	64.0566
1511	66.4771
1512	65.5907
1513	67.0148
1514	66.9229
1515	63.9821
1516	65.398
1517	64.3996
1518	65.7053
1519	66.6459
1520	67.41
1521	66.8339
1522	65.8035
1523	64.6712
1524	66.7876
1525	66.1618
1526	64.9262
1527	67.4126
1528	65.3311
1529	67.2481
1530	67.5988
1531	64.0814
1532	65.0833
1533	63.9874
1534	65.6877
1535	65.4382
1536	66.9538
1537	68.7173
1538	69.5506
1539	70.2702
1540	70.8711
1541	70.6338
1542	70.0848
1543	69.5214
1544	70.2726
1545	69.1602
1546	68.9223
1547	71.2815
1548	71.2302
1549	70.7605
1550	69.9486
1551	70.2502
1552	70.9861
1553	72.3358
1554	72.3833
1555	70.2818
1556	71.0713
1557	68.8314
1558	69.7363
1559	71.1007
1560	70.2722
1561	72.0849
1562	71.1184
1563	70.6039
1564	68.8361
1565	68.2963
1566	68.3556
1567	73.4153
1568	74.7607
1569	75.7254
1570	75.6827
1571	75.4943
1572	75.7803
1573	74.7099
1574	76.7815
1575	73.3111
1576	74.5727
1577	76.4411
1578	76.1983
1579	74.8494
1580	74.5439
1581	73.7554
1582	75.3031
1583	77.7196
1584	76.396
1585	76.9677
1586	76.6296
1587	77.6677
1588	79.0492
1589	79.6218
1590	77.5756
1591	78.5823
1592	79.4368
1593	78.5348
1594	76.6151
1595	77.5544
1596	76.4898
1597	79.9856
1598	78.6615
1599	79.5773
1600	80.9141
1601	79.0753
1602	81.4653
1603	81.4912
1604	80.8251
1605	60.2166
1606	60.4085
1607	60.1043
1608	59.5111
1609	60.4744
1610	60.815
1611	59.252
1612	61.4577
1613	59.7878
1614	60.4927
1615	60.3227
1616	61.3367
1617	62.3503
1618	60.6425
1619	59.9491
1620	60.9449
1621	59.303
1622	60.3857
1623	61.7129
1624	59.0071
1625	61.086
1626	62.048
1627	62.3092
1628	62.7696
1629	61.6719
1630	62.8846
1631	64.0483
1632	62.6973
1633	60.2348
1634	62.9961
1635	60.9355
1636	61.2579
1637	62.0419
1638	62.4113
1639	63.9468
1640	64.6277
1641	62.0741
1642	60.6188
1643	59.7757
1644	59.8547
1645	58.5134
1646	58.5386
1647	60.1846
1648	57.5384
1649	59.189
1650	57.8983
1651	61.6166
1652	61.8931
1653	62.6129
1654	62.4397
1655	60.0774
1656	57.7177
1657	61.1918
1658	56.5362
1659	59.464
1660	57.1742
1661	64.4931
1662	65.9338
1663	66.6107
1664	66.1205
1665	66.2416
1666	67.7658
1667	65.7402
1668	63.9007
1669	66.3575
1670	65.7549
1671	68.1382
1672	68.2783
1673	67.9777
1674	66.254
1675	64.664
1676	65.9721
1677	67.7388
1678	68.511
1679	69.3113
1680	70.0508
1681	69.5391
1682	68.8528
1683	70.4174
1684	67.8889
1685	68.0834
1686	67.8219
1687	70.2318
1688	69.6397
1689	68.3044
1690	70.9396
1691	69.7983
1692	71.1552
1693	68.441
1694	67.0765
1695	67.4928
1696	69.2327
1697	69.9909
1698	71.4778
1699	71.9992
1700	69.6734
1701	68.2841
1702	68.4307
1703	69.7578
1704	69.7016
1705	70.3867
1706	67.5374
1707	68.0428
1708	68.9737
1709	67.4673
1710	72.2075
1711	73.658
1712	74.3505
1713	73.8955
1714	74.0437
1715	72.8624
1716	71.6907
1717	73.9699
1718	74.9223
1719	74.2581
1720	72.8287
1721	72.8825
1722	71.5161
1723	70.7789
1724	75.4344
1725	76.2422
1726	77.4449
1727	78.1336
1728	76.7314
1729	75.5347
1730	77.6484
1731	75.8683
1732	75.7247
1733	75.6981
1734	77.3606
1735	74.7906
1736	75.1268
1737	78.5058
1738	77.0996
1739	78.0065
1740	76.2975
1741	76.6019
1742	74.972
1743	77.7056
1744	78.8386
1745	79.907
1746	79.6979
1747	78.4443
1748	77.341
1749	77.4964
1750	76.2169
1751	77.1212
1752	79.2289
1753	79.3267
1754	78.1226
1755	76.1537
1756	75.4407
1757	81.0715
1758	82.1896
1759	83.4022
1760	83.837
1761	82.5896
1762	83.9954
1763	84.1141
1764	84.2573
1765	81.1974
1766	81.9006
1767	82.5052
1768	81.8758
1769	84.74
1770	83.9489
1771	83.3825
1772	85.1178
1773	83.5291
1774	84.1936
1775	85.2599
1776	83.9684
1777	85.1552
1778	86.3372
1779	86.6328
1780	85.515
1781	84.1933
1782	83.5085
1783	84.9751
1784	86.0165
1785	86.1644
1786	83.6467
1787	84.3191
1788	83.859
1789	82.4234
1790	87.0648
1791	88.2346
1792	89.3659
1793	89.5805
1794	88.7237
1795	89.8982
1796	90.4938
1797	90.2139
1798	91.2327
1799	86.8191
1800	87.963
1801	89.0476
1802	87.9173
1803	89.5735
1804	90.6703
1805	90.1219
1806	91.2452
1807	91.014
1808	91.7662
1809	92.5057
1810	92.9651
1811	93.2987
1812	92.868
1813	89.9252
1814	91.3939
1815	93.3047
1816	92.3137
1817	92.608
1818	93.0708
1819	89.9997
1820	89.657
1821	90.7378
1822	91.4046
1823	88.2825
1824	88.1219
1825	89.4556
1826	89.6317
1827	88.2001
1828	87.5078
1829	88.8238
1830	90.8833
1831	91.8696
1832	91.365
1833	92.1514
1834	92.2546
1835	93.2289
1836	93.6571
1837	94.481
1838	94.815
1839	94.3989
1840	95.5795
1841	90.2947
1842	92.7528
1843	92.73
1844	91.3481
1845	92.7589
1846	94.119
1847	94.2448
1848	92.7717
1849	94.0139
1850	95.3599
1851	93.5389
1852	95.1085
1853	94.2511
1854	90.0757
1855	89.553
1856	89.4365
1857	89.033
1858	89.4697
1859	90.2405
1860	88.5739
1861	89.9007
1862	90.5538
1863	89.7042
1864	88.4891
1865	90.814
1866	90.8879
1867	89.7737
1868	91.4538
1869	91.7605
1870	90.0109
1871	91.8493
1872	90.7504
1873	88.8069
1874	89.9307
1875	90.3642
1876	89.7388
1877	89.7141
1878	90.6378
1879	90.4396
1880	90.3538
1881	89.1808
1882	91.4218
1883	89.0855
1884	91.3304
1885	90.1608
1886	91.3445
1887	88.6891
1888	89.9955
1889	91.4927
1890	88.348
1891	92.3411
1892	88.1825
1893	92.177
1894	90.1062
1895	88.6475
1896	87.4832
1897	86.6301
1898	86.5765
1899	86.7147
1900	87.1056
1901	88.5959
1902	87.7993
1903	87.0464
1904	85.6389
1905	86.9086
1906	86.6136
1907	89.0321
1908	89.126
1909	85.9966
1910	85.1596
1911	83.7
1912	83.3611
1913	85.6254
1914	85.0123
1915	85.303
1916	86.4671
1917	84.2649
1918	86.118
1919	85.2597
1920	85.4085
1921	86.7034
1922	85.4429
1923	83.9339
1924	83.3264
1925	84.4232
1926	82.8584
1927	81.428
1928	80.78
1929	81.0229
1930	80.7704
1931	81.2699
1932	80.4516
1933	79.4581
1934	80.7079
1935	83.2328
1936	81.3201
1937	79.6971
1938	80.9659
1939	82.2984
1940	81.249
1941	79.9076
1942	79.2109
1943	77.7215
1944	77.2108
1945	79.4126
1946	80.8457
1947	80.8892
1948	81.3221
1949	79.7379
1950	79.6482
1951	78.7755
1952	79.1246
1953	81.5218
1954	80.5787
1955	80.2312
1956	81.9111
1957	80.6729
1958	81.3099
1959	82.3413
1960	77.0718
1961	75.654
1962	75.3082
1963	76.1303
1964	74.9476
1965	75.0411
1966	73.5955
1967	77.6009
1968	75.3504
1969	75.4858
1970	76.0926
1971	74.5364
1972	74.5859
1973	73.0505
1974	73.6031
1975	73.1263
1976	74.1501
1977	73.7391
1978	72.5961
1979	71.6047
1980	73.3293
1981	72.8882
1982	72.9094
1983	72.4151
1984	71.993
1985	72.0005
1986	71.5741
1987	73.559
1988	74.5731
1989	72.5278
1990	74.199
1991	73.5755
1992	71.8817
1993	72.2931
1994	73.9366
1995	72.42
1996	72.3471
1997	71.6808
1998	71.25
[truncated: 121,443 more rows]

## Sheet: Human_Endothelial_RMSD
Atom Index	RMSD (Å)
0	65.4698
1	64.8275
2	64.7597				Supplemental material S1
3	64.5741
4	63.415
5	62.4388
6	62.3214
7	61.6921
8	61.4836
9	60.8401
10	60.7346
11	65.5189
12	64.9508
13	65.4686
14	63.4887
15	63.0548
16	62.9191
17	61.7965
18	61.4418
19	60.2872
20	60.0961
21	64.9055
22	64.8837
23	65.9453
24	65.9409
25	63.513
26	62.6108
27	62.7274
28	61.7312
29	65.0626
30	65.1619
31	63.6547
32	63.0535
33	62.1411
34	63.4292
35	66.8571
36	67.9853
37	67.6727
38	66.78
39	69.2827
40	69.5324
41	70.7683
42	69.7106
43	66.7781
44	68.1496
45	70.0979
46	69.3748
47	68.6769
48	70.6301
49	71.6237
50	70.9659
51	70.5708
52	68.8199
53	69.8959
54	68.4418
55	68.2843
56	69.0482
57	70.1405
58	68.8783
59	69.5352
60	70.7323
61	68.8676
62	69.1622
63	67.2266
64	69.6402
65	68.0959
66	68.5199
67	69.1531
68	69.0577
69	69.5033
70	68.5023
71	69.2988
72	68.4765
73	67.6568
74	70.1969
75	67.4837
76	69.3278
77	70.3185
78	68.8447
79	69.5011
80	67.9152
81	68.0207
82	68.4837
83	68.4057
84	69.8047
85	70.3751
86	67.4421
87	66.0342
88	65.6435
89	65.3481
90	68.1208
91	68.067
92	67.4554
93	67.8011
94	70.3873
95	71.7409
96	72.6441
97	72.7507
98	71.7097
99	71.3217
100	69.8862
101	72.2272
102	72.7123
103	71.0176
104	73.2917
105	74.2176
106	75.6715
107	75.9837
108	74.0289
109	73.8781
110	72.9431
111	74.054
112	73.1504
113	74.912
114	73.4598
115	74.844
116	73.1504
117	71.8986
118	76.574
119	77.9658
120	78.8228
121	79.1601
122	78.642
123	76.3037
124	77.9112
125	78.0827
126	78.7048
127	79.6507
128	79.2458
129	80.0917
130	81.5952
131	82.2034
132	79.743
133	80.3143
134	81.6717
135	82.6821
136	81.7375
137	78.9916
138	79.9047
139	80.1476
140	78.6574
141	79.6094
142	80.4454
143	82.2046
144	83.6239
145	84.3474
146	83.9543
147	83.8824
148	83.3375
149	82.5637
150	83.6511
151	82.1166
152	83.2158
153	82.4578
154	82.09
155	81.6701
156	84
157	84.9605
158	83.432
159	82.3265
160	84.267
161	81.5333
162	83.4925
163	82.7107
164	85.4368
165	86.246
166	87.7081
167	88.1662
168	86.2025
169	86.5892
170	85.7278
171	85.8276
172	85.1948
173	86.9005
174	87.4829
175	88.4331
176	89.8398
177	90.5888
178	89.9746
179	88.0007
180	89.9243
181	90.2977
182	91.927
183	92.7455
184	92.5586
185	92.186
186	94.1813
187	94.0873
188	92.7977
189	92.4553
190	94.5398
191	94.8579
192	94.9364
193	94.0603
194	92.3997
195	92.9487
196	92.9106
197	92.822
198	93.6379
199	94.8362
200	93.2434
201	94.6185
202	95.0117
203	94.9521
204	95.4265
205	93.2825
206	91.7801
207	92.4959
208	93.2989
209	95.3789
210	94.6113
211	92.9866
212	93.6942
213	94.0892
214	94.7502
215	91.9993
216	94.6097
217	93.0661
218	93.6671
219	94.0116
220	93.0471
221	93.0752
222	94.0654
223	92.784
224	93.103
225	94.9814
226	94.7684
227	94.408
228	92.5204
229	92.213
230	91.2222
231	90.4906
232	90.0825
233	91.8529
234	92.1687
235	92.5298
236	92.1868
237	92.9233
238	92.5737
239	92.9455
240	93.4312
241	92.2804
242	90.4798
243	91.1735
244	92.7839
245	92.5273
246	91.9143
247	93.2324
248	92.6043
249	93.4737
250	90.3345
251	89.684
252	88.3256
253	87.4448
254	89.5446
255	88.7793
256	87.4035
257	89.452
258	86.71
259	88.78
260	87.4086
261	90.7023
262	90.3136
263	89.042
264	90.5481
265	86.8712
266	90.5225
267	85.6402
268	89.3432
269	86.9021
270	88.1864
271	86.9269
272	86.9793
273	85.9742
274	88.9716
275	86.1758
276	86.653
277	88.1417
278	88.3148
279	88.0773
280	87.8096
281	89.7137
282	89.9954
283	89.8439
284	90.4702
285	90.1643
286	90.7898
287	90.6392
288	88.9336
289	87.5743
290	90.4454
291	89.8438
292	89.4929
293	90.612
294	90.0672
295	91.1797
296	90.913
297	88.177
298	87.9936
299	87.4434
300	87.9381
301	89.3029
302	88.4116
303	87.3159
304	89.7176
305	89.9997
306	89.1643
307	86.4396
308	85.8541
309	85.6994
310	85.7578
311	84.4783
312	84.6479
313	83.484
314	86.0965
315	86.5818
316	84.1082
317	85.3604
318	85.0364
319	83.691
320	83.8592
321	83.3806
322	82.5188
323	85.5625
324	85.3976
325	85.1905
326	85.425
327	86.6076
328	86.2624
329	85.8374
330	86.4388
331	85.5971
332	84.5188
333	87.3435
334	87.0474
335	84.6995
336	84.4743
337	85.6363
338	86.0064
339	83.2455
340	81.9511
341	81.2477
342	81.413
343	80.0182
344	80.1859
345	79.4775
346	84.4912
347	84.3737
348	83.2419
349	83.3434
350	81.6882
351	81.9773
352	79.4916
353	79.7891
354	78.5145
355	86.1766
356	87.2818
357	86.6703
358	85.9534
359	88.3259
360	89.577
361	90.2066
362	90.1178
363	91.3467
364	91.2511
365	91.861
366	85.8255
367	87.8101
368	87.8914
369	88.6042
370	89.822
371	89.6671
372	91.8397
373	91.6775
374	92.7482
375	86.9184
376	86.4263
377	87.5506
378	87.5637
379	85.1342
380	85.43
381	84.5757
382	87.4829
383	86.1472
384	84.3768
385	85.7986
386	86.1968
387	84.5254
388	85.325
389	84.3572
390	83.6691
391	88.5255
392	89.6553
393	89.2296
394	88.3935
395	90.4756
396	89.4595
397	88.5888
398	90.2144
399	91.1634
400	91.047
401	89.9167
402	88.9129
403	87.603
404	89.0565
405	89.8171
406	89.5748
407	90.2962
408	90.0146
409	90.075
410	91.4534
411	90.4764
412	88.5033
413	89.5127
414	89.9264
415	91.7763
416	91.2285
417	92.0533
418	91.389
419	91.9913
420	93.3816
421	91.387
422	92.2241
423	93.8768
424	93.2189
425	94.0202
426	90.1751
427	89.4695
428	87.9535
429	87.4142
430	89.8878
431	89.3858
432	89.7466
433	89.7802
434	89.5127
435	90.9761
436	89.687
437	87.2892
438	85.8514
439	85.0572
440	83.8684
441	85.4636
442	85.9632
443	87.8051
444	85.6089
445	85.9016
446	84.3788
447	85.7186
448	85.7068
449	85.0191
450	85.2721
451	86.4219
452	85.3346
453	86.8245
454	87.0164
455	88.4191
456	88.8698
457	88.0495
458	90.164
459	86.6879
460	83.9583
461	84.9022
462	84.8739
463	87.32
464	87.2843
465	86.5075
466	86.5724
467	89.1001
468	87.0641
469	88.4229
470	90.5135
471	90.8047
472	84.2106
473	84.3693
474	84.6483
475	84.3978
476	83.188
477	81.9389
478	81.823
479	81.1991
480	83.2848
481	85.2386
482	83.5738
483	82.8844
484	81.062
485	81.9561
486	80.2278
487	81.9102
488	81.1137
489	85.2191
490	85.6195
491	85.2116
492	84.4987
493	87.1464
494	87.7326
495	87.7065
496	88.3702
497	88.3033
498	88.9717
499	88.9366
500	85.4019
501	85.1281
502	87.4546
503	87.5654
504	87.2368
505	88.4169
506	88.3028
507	89.4811
508	89.417
509	85.7599
510	85.5353
511	86.8589
512	87.7525
513	84.7544
514	83.394
515	82.3145
516	83.1658
517	86.3769
518	84.9783
519	85.3742
520	84.6084
521	83.3841
522	82.5127
523	82.3367
524	81.3394
525	83.1936
526	83.9602
527	82.2015
528	86.9707
529	88.1907
530	87.9731
531	87.2135
532	88.6327
533	88.7959
534	89.3647
535	89.7188
536	86.2027
537	88.969
538	89.597
539	87.9005
540	87.8449
541	88.6803
542	90.3249
543	89.5135
544	90.6725
545	89.2706
546	89.8929
547	88.7108
548	88.5892
549	89.9023
550	90.8262
551	87.9833
552	87.8276
553	86.6559
554	89.3737
555	87.952
556	88.6653
557	88.8059
558	87.1607
559	87.4229
560	85.973
561	86.8161
562	86.2409
563	89.9916
564	91.1971
565	91.3772
566	90.4218
567	89.2244
568	91.1182
569	92.0566
570	92.6191
571	92.9397
572	94.1799
573	95.1656
574	93.1641
575	93.375
576	92.1044
577	92.2733
578	94.0077
579	93.3923
580	94.183
581	95.3976
582	95.6683
583	94.7992
584	95.0268
585	93.5271
586	93.121
587	96.3069
588	95.3393
589	95.5021
590	93.111
591	93.2321
592	92.1381
593	93.1321
594	96.8836
595	97.2616
596	97.2464
597	96.97
598	96.4282
599	96.8573
600	96.0408
601	96.7958
602	97.3065
603	97.5722
604	98.3038
605	96.5571
606	95.3793
607	96.7657
608	97.9011
609	95.8362
610	95.1047
611	97.6497
612	96.136
613	98.3143
614	97.0411
615	96.9271
616	97.5704
617	97.6553
618	99.1048
619	99.6828
620	96.7845
621	97.7866
622	97.3161
623	95.7437
624	97.1285
625	96.8794
626	99.6988
627	101.094
628	101.315
629	100.429
630	101.576
631	101.973
632	102.297
633	101.946
634	99.1818
635	101.706
636	102.45
637	100.784
638	101.666
639	102.472
640	102.796
641	104.175
642	104.997
643	102.763
644	103.5
645	101.344
646	103.149
647	102.048
648	103.235
649	100.806
650	100.853
651	101.367
652	103.491
653	104.431
654	105.727
655	106.703
656	107.38
657	105.614
658	104.577
659	105.353
660	103.707
661	106.157
662	106.565
663	106.166
664	104.41
665	105.313
666	104.566
667	106.741
668	107.677
669	108.74
670	108.415
671	107.006
672	105.616
673	105.014
674	105.656
675	103.804
676	106.109
677	108.086
678	107.648
679	106.932
680	104.971
681	105.698
682	105.276
683	106.57
684	110.026
685	111.082
686	111.084
687	111.07
688	112.362
689	111.959
690	110.628
691	110.964
692	112.717
693	113.149
694	112.672
695	111.887
696	110.056
697	110.738
698	111.063
699	111.118
700	109.924
701	109.965
702	111.024
703	111.985
704	111.273
705	108.864
706	107.684
707	106.557
708	105.989
709	107.235
710	108.417
711	106.11
712	109.009
713	108.889
714	107.967
715	106.904
716	108.089
717	109.198
718	105.267
719	106.457
720	105.809
721	108.255
722	109.374
723	109.843
724	106.287
725	105.285
726	104.012
727	104.055
728	105.841
729	104.959
730	107.263
731	106.822
732	105.066
733	105.858
734	103.949
735	104.937
736	105.378
737	107.292
738	107.875
739	107.664
740	102.891
741	101.597
742	101.628
743	101.379
744	101.162
745	100.59
746	100.309
747	99.6577
748	100.763
749	102.94
750	100.871
751	100.411
752	102.038
753	101.32
754	99.6646
755	101.978
756	102.062
757	100.681
758	100.434
759	102.203
760	102.734
761	102.446
762	99.7952
763	98.415
764	98.3594
765	99.3911
766	100.104
767	98.0379
768	97.8205
769	97.1753
770	97.0771
771	95.7314
772	95.0068
773	97.3427
774	96.4885
775	97.107
776	96.5895
777	98.2684
778	96.3531
779	97.8442
780	98.383
781	97.1911
782	95.5017
783	96.4016
784	98.6701
785	98.7626
786	95.462
787	94.224
788	93.9093
789	94.7681
790	94.3869
791	93.1716
792	94.5874
793	96.1563
794	93.4524
795	95.2724
796	93.0508
797	92.2809
798	93.3344
799	93.7154
800	95.4696
801	94.7407
802	92.6913
803	92.3293
804	91.3295
805	90.4027
806	91.8645
807	93.0052
808	93.121
809	92.8133
810	92.0327
811	93.2264
812	91.5326
813	91.0434
814	93.9381
815	93.3131
816	92.2
817	93.9537
818	91.8946
819	92.7654
820	93.6624
821	91.6121
822	90.7512
823	89.9388
824	90.5154
825	91.5723
826	90.7703
827	91.6567
828	92.2897
829	93.0312
830	92.4515
831	90.1523
832	91.9856
833	92.3919
834	90.2114
835	90.0831
836	92.4556
837	91.0649
838	91.5192
839	92.9913
840	92.4016
841	93.7556
842	93.4578
843	88.6199
844	87.6859
845	86.882
846	86.2873
847	86.7722
848	87.7064
849	88.2603
850	88.3034
851	86.1753
852	86.122
853	86.8854
854	86.171
855	84.7009
856	84.316
857	86.9748
858	87.7573
859	89.0119
860	87.1447
861	87.4
862	86.1326
863	87.6939
864	86.2869
865	83.8947
866	82.4651
867	82.2423
868	81.2979
869	81.817
870	80.3594
871	79.4487
872	79.6368
873	78.1859
874	78.2746
875	80.0338
876	77.2909
877	79.0705
878	77.7088
879	84.3037
880	82.0347
881	82.2597
882	82.0383
883	79.701
884	77.3431
885	81.0718
886	76.255
887	79.3888
888	76.9913
889	83.1259
890	83.1174
891	82.9567
892	83.9132
893	84.4602
894	84.7689
895	83.85
896	82.321
897	85.2552
898	84.431
899	85.6232
900	81.7413
901	81.3881
902	82.5135
903	82.4928
904	80.12
905	79.0217
906	81.0235
907	81.2293
908	79.8952
909	80.3087
910	78.2578
911	83.4874
912	84.6593
913	84.9995
914	85.3195
915	85.8508
916	85.4339
917	86.9603
918	83.4208
919	84.4946
920	86.2347
921	87.3002
922	86.6007
923	87.7972
924	84.7432
925	84.8963
926	85.2184
927	86.7088
928	87.0938
929	84.5171
930	83.0342
931	82.512
932	82.5647
933	81.8331
934	80.9699
935	81.9787
936	84.5992
937	84.8622
938	85.014
939	84.6515
940	82.5019
941	82.8804
942	81.4821
943	83.1354
944	83.2182
945	81.0533
946	80.2131
947	81.0864
948	81.5077
949	82.9774
950	87.5698
951	88.9977
952	89.3482
953	89.294
954	89.8834
955	91.3913
956	92.3151
957	92.1677
958	92.6693
959	93.3631
960	92.4817
961	87.2494
962	89.2084
963	89.6897
964	89.6459
965	91.6097
966	91.6188
967	92.1029
968	93.3463
969	91.6663
970	93.7432
971	93.5244
972	91.9714
973	92.8652
974	89.7151
975	90.1026
976	91.2793
977	91.2114
978	88.9158
979	88.3541
980	89.7401
981	90.4718
982	88.0728
983	89.1535
984	92.408
985	93.6601
986	94.2407
987	93.9817
988	94.5645
989	94.1746
990	95.3766
991	96.3688
992	95.3314
993	92.4009
994	93.549
995	95.5914
996	94.5012
997	93.7228
998	93.4603
999	94.5073
1000	96.1323
1001	95.0238
1002	95.8039
1003	95.924
1004	95.4808
1005	97.1542
1006	96.8163
1007	95.623
1008	95.2527
1009	97.733
1010	97.7206
1011	96.5605
1012	97.6591
1013	95.9593
1014	94.9132
1015	96.5518
1016	96.8834
1017	98.335
1018	98.718
1019	96.0053
1020	94.5903
1021	96.6276
1022	93.7615
1023	96.8295
1024	96.7267
1025	95.97
1026	94.0853
1027	94.6772
1028	97.6366
1029	96.6796
1030	96.0295
1031	93.6789
1032	94.258
1033	92.7696
1034	99.1588
1035	100.582
1036	100.91
1037	101.016
1038	101.274
1039	101.088
1040	102.166
1041	102.563
1042	102.635
1043	98.7887
1044	100.966
1045	102.344
1046	100.899
1047	100.11
1048	101.142
1049	101.045
1050	101.434
1051	102.923
1052	103.702
1053	100.637
1054	99.4453
1055	98.1922
1056	99.6057
1057	97.0998
1058	98.5391
1059	97.276
1060	100.897
1061	101.226
1062	101.293
1063	100.308
1064	98.0718
1065	100.586
1066	96.1268
1067	98.7039
1068	96.4455
1069	103.365
1070	104.8
1071	105.19
1072	104.558
1073	105.243
1074	106.201
1075	107.344
1076	105.82
1077	102.735
1078	105.338
1079	104.364
1080	105.747
1081	106.176
1082	106.638
1083	107.983
1084	108.528
1085	106.735
1086	106.622
1087	105.91
1088	105.766
1089	107.472
1090	107.052
1091	108.515
1092	109.797
1093	109.668
1094	108.825
1095	110.498
1096	110.054
1097	110.21
1098	108.024
1099	110.43
1100	111.572
1101	110.562
1102	109.139
1103	110.74
1104	109.108
1105	110.514
1106	110.541
1107	111.018
1108	110.872
1109	111.166
1110	111.228
1111	109.541
1112	111.634
1113	112.13
1114	113.421
1115	114.445
1116	112.298
1117	111.01
1118	110.797
1119	110.151
1120	111.776
1121	111.379
1122	113.016
1123	112.688
1124	109.932
1125	111.496
1126	113.381
1127	114.567
1128	115.654
1129	115.393
1130	114.2
1131	114.293
1132	113.629
1133	112.184
1134	111.372
1135	111.877
1136	110.058
1137	112.511
1138	114.98
1139	114.887
1140	113.18
1141	113.815
1142	115.344
1143	113.869
1144	114.009
1145	111.779
1146	112.875
1147	111.27
1148	109.441
1149	109.685
1150	116.865
1151	117.992
1152	118.699
1153	118.833
1154	119.056
1155	118.6
1156	118.351
1157	118.548
1158	117.015
1159	117.522
1160	119.931
1161	119.335
1162	119.221
1163	119.977
1164	121.444
1165	122.354
1166	119.53
1167	120.551
1168	120.585
1169	121.477
1170	121.521
1171	122.413
1172	122.431
1173	123.374
1174	119.099
1175	119.846
1176	119.302
1177	118.634
1178	119.885
1179	121.48
1180	121.553
1181	123.136
1182	123.342
1183	121.652
1184	122.974
1185	122.895
1186	121.84
1187	123.591
1188	120.849
1189	123.618
1190	123.674
1191	122.969
1192	124.585
1193	124.019
1194	124.14
1195	123.078
1196	122.143
1197	125.534
1198	126.667
1199	126.659
1200	127.178
1201	128.619
1202	124.84
1203	123.994
1204	125.557
1205	125.717
1206	127.618
1207	126.569
1208	127.305
1209	125.642
1210	127.073
1211	126.597
1212	129.169
1213	128.736
1214	128.936
1215	123.271
1216	122.354
1217	121.533
1218	121.661
1219	123.16
1220	124.158
1221	125.341
1222	123.769
1223	124.085
1224	121.691
1225	122.474
1226	123.709
1227	120.718
1228	119.903
1229	118.882
1230	119.178
1231	120.803
1232	120.072
1233	120.778
1234	118.82
1235	120.672
1236	119.4
1237	121.204
1238	121.626
1239	117.674
1240	116.633
1241	116.309
1242	116.519
1243	115.457
1244	116.161
1245	117.265
1246	116.949
1247	114.786
1248	114.904
1249	116.569
1250	115.509
1251	116.904
1252	118.095
1253	115.886
1254	115.548
1255	114.099
1256	113.749
1257	115.75
1258	115.758
1259	114.371
1260	116.458
1261	115.812
1262	116.205
1263	114.966
1264	116.721
1265	116.332
1266	113.912
1267	113.76
1268	114.463
1269	115.907
1270	117.467
1271	116.516
1272	113.294
1273	111.877
1274	111.51
1275	112.246
1276	111.084
1277	111.386
1278	110.933
1279	110.474
1280	111.069
1281	113.69
1282	111.67
1283	111.363
1284	110.019
1285	110.903
1286	112.466
1287	110.379
1288	109.923
1289	108.464
1290	107.629
1291	110.097
1292	111.399
1293	111.547
1294	112.473
1295	112.733
1296	113.662
1297	113.791
1298	109.831
1299	110.507
1300	110.051
1301	109.29
1302	110.73
1303	112.393
1304	112.848
1305	114.495
1306	114.722
1307	108.186
1308	106.859
1309	106.067
1310	104.848
1311	106.973
1312	107.365
1313	107.785
1314	108.035
1315	108.827
1316	108.933
1317	106.322
1318	106.015
1319	107.738
1320	108.206
1321	106.523
1322	107.006
1323	108.709
1324	108.596
1325	107.079
1326	109.718
1327	108.327
1328	108.986
1329	106.776
1330	106.131
1331	105.124
1332	105.428
1333	107.199
1334	108.414
1335	107.783
1336	105.609
1337	107.423
1338	106.811
1339	109.028
1340	103.912
1341	102.82
1342	102.47
1343	102.313
1344	103.186
1345	103.547
1346	102.731
1347	104.663
1348	103.346
1349	104.516
1350	103.738
1351	101.959
1352	102.341
1353	104.048
1354	101.755
1355	105.523
1356	102.966
1357	102.342
1358	102.08
1359	100.62
1360	100.294
1361	102.736
1362	102.372
1363	102.967
1364	102.746
1365	103.737
1366	102.447
1367	102.528
1368	103.817
1369	102.441
1370	101.287
1371	102.751
1372	103.155
1373	102.168
1374	99.7516
1375	98.3126
1376	97.9504
1377	97.1988
1378	97.8558
1379	97.3562
1380	98.1305
1381	95.9961
1382	97.3532
1383	96.0292
1384	94.7578
1385	94.8805
1386	93.597
1387	93.6694
1388	100.102
1389	97.8112
1390	97.0607
1391	98.7116
1392	99.2099
1393	97.7052
1394	94.7199
1395	94.9512
1396	92.6378
1397	92.7617
1398	98.5538
1399	98.3085
1400	96.9541
1401	96.7679
1402	99.4373
1403	99.2057
1404	98.9506
1405	99.2152
1406	98.6986
1407	98.9697
1408	98.7077
1409	99.2123
1410	98.3201
1411	99.5542
1412	100.363
1413	98.9706
1414	99.4383
1415	98.5178
1416	99.0009
1417	98.5319
1418	96.0205
1419	94.7034
1420	93.6429
1421	92.5061
1422	96.2371
1423	94.5897
1424	94.6065
1425	94.0514
1426	93.177
1427	92.3352
1428	91.2753
1429	94.0196
1430	95.0239
1431	92.4831
1432	94.5944
1433	94.7081
1434	93.3816
1435	92.8544
1436	92.1953
1437	92.2886
1438	93.3726
1439	92.9373
1440	94.309
1441	93.7468
1442	91.1573
1443	92.845
1444	92.5217
1445	94.8141
1446	91.1697
1447	91.1849
1448	90.2549
1449	89.0359
1450	90.8267
1451	90.5902
1452	91.948
1453	90.3075
1454	92.213
1455	89.9176
1456	89.7801
1457	91.5039
1458	90.3377
1459	92.8643
1460	92.1104
1461	91.6942
1462	90.8571
1463	90.1244
1464	90.5604
1465	91.5463
1466	90.4228
1467	89.2198
1468	88.0677
1469	86.9416
1470	86.2705
1471	86.6056
1472	85.3072
1473	91.8632
1474	89.0516
1475	90.8298
1476	91.1755
1477	89.5094
1478	88.9064
1479	87.7494
1480	88.4243
1481	86.6637
1482	87.3495
1483	86.1305
1484	84.8287
1485	85.0653
1486	89.8472
1487	90.2068
1488	89.4833
1489	88.2611
1490	89.9173
1491	89.4065
1492	89.0666
1493	91.2752
1494	89.1978
1495	90.8484
1496	88.5919
1497	90.2724
1498	89.7747
1499	89.3583
1500	88.506
1501	90.9339
1502	90.5302
1503	89.5862
1504	89.6301
1505	89.2514
1506	91.2716
1507	88.9788
1508	91.5232
1509	91.559
1510	90.0444
1511	91.4254
1512	89.8906
1513	88.5709
1514	90.6516
1515	88.9607
1516	89.8765
1517	88.3006
1518	89.3367
1519	89.9829
1520	89.7609
1521	91.1761
1522	92.0336
1523	89.047
1524	89.7452
1525	89.1759
1526	88.1874
1527	89.8132
1528	90.6416
1529	89.128
1530	88.0545
1531	88.9627
1532	89.6647
1533	90.7979
1534	89.5009
1535	90.6215
1536	91.4559
1537	92.7923
1538	93.7025
1539	94.7618
1540	93.3756
1541	93.1966
1542	93.7452
1543	92.5327
1544	90.7266
1545	92.7408
1546	94.4431
1547	92.8939
1548	93.2849
1549	94.0812
1550	93.4569
1551	92.3049
1552	94.2728
1553	95.5652
1554	95.5744
1555	94.5216
1556	94.89
1557	92.3917
1558	95.0522
1559	94.2756
1560	93.4385
1561	95.6744
1562	96.4088
1563	96.5596
1564	95.3861
1565	94.4164
1566	93.5752
1567	95.7707
1568	94.9879
1569	94.1771
1570	94.2402
1571	93.7819
1572	94.8284
1573	95.9941
1574	93.3676
1575	94.586
1576	92.7336
1577	94.2629
1578	95.1816
1579	92.9149
1580	92.6642
1581	95.0417
1582	95.3026
1583	91.8592
1584	93.4644
1585	92.4425
1586	93.5569
1587	93.8345
1588	95.1814
1589	94.4048
1590	95.3093
1591	95.01
1592	93.9789
1593	95.217
1594	96.0648
1595	97.536
1596	95.8284
1597	93.4314
1598	96.3125
1599	94.1775
1600	95.5642
1601	95.8207
1602	97.6859
1603	97.8289
1604	98.1578
1605	96.0905
1606	94.7819
1607	96.4613
1608	95.9313
1609	95.7574
1610	96.8349
1611	97.962
1612	95.8912
1613	96.7753
1614	94.7677
1615	95.1332
1616	96.8814
1617	95.7755
1618	96.5316
1619	97.5541
1620	97.8344
1621	97.1049
1622	97.2251
1623	96.8581
1624	95.6043
1625	98.4878
1626	98.0874
1627	96.3677
1628	98.9458
1629	99.4265
1630	99.886
1631	101.08
1632	100.598
1633	99.5052
1634	98.6455
1635	100.285
1636	101.393
1637	100.978
1638	98.9543
1639	99.1943
1640	100.17
1641	100.537
1642	97.8043
1643	96.9124
1644	97.5196
1645	99.7124
1646	97.7133
1647	97.5917
1648	96.9683
1649	95.8772
1650	97.2575
1651	97.2333
1652	100.599
1653	101.553
1654	102.884
1655	103.684
1656	100.932
1657	99.95
1658	99.1151
1659	100.717
1660	100.272
1661	101.818
1662	101.73
1663	100.411
1664	99.2973
1665	98.5674
1666	99.7673
1667	98.4162
1668	101.386
1669	101.309
1670	100.021
1671	103.128
1672	104.366
1673	105.506
1674	105.498
1675	104.219
1676	105.514
1677	106.188
1678	106.072
1679	107.376
1680	107.257
1681	107.898
1682	109.072
1683	102.427
1684	104.602
1685	103.71
1686	103.616
1687	105.793
1688	105.585
1689	107.899
1690	107.691
1691	109.471
1692	106.471
1693	107.612
1694	108.815
1695	109.153
1696	107.986
1697	107.013
1698	105.968
1699	106.95
1700	105.302
1701	105.878
1702	106.425
1703	107.328
1704	108.958
1705	108.066
1706	107.63
1707	105.746
1708	105.572
1709	109.486
1710	110.658
1711	111.865
1712	111.725
1713	110.314
1714	111.357
1715	111.801
1716	111.995
1717	112.652
1718	112.785
1719	111.984
1720	113.562
1721	112.765
1722	113.534
1723	109.177
1724	110.931
1725	110.141
1726	109.398
1727	111.536
1728	113.115
1729	111.403
1730	114.172
1731	112.791
1732	114.129
1733	113.05
1734	114.297
1735	114.634
1736	114.382
1737	115.426
1738	116.772
1739	117.967
1740	119.084
1741	120.164
1742	120.321
1743	121.075
1744	113.098
1745	114.213
1746	115.518
1747	115.177
1748	116.827
1749	116.844
1750	117.709
1751	118.265
1752	119.04
1753	121.123
1754	119.647
1755	120.982
1756	121.869
1757	115.182
1758	115.535
1759	116.753
1760	117.41
1761	115.954
1762	117.161
1763	114.876
1764	115.363
1765	114.675
1766	116.133
1767	113.959
1768	114.697
1769	115.211
1770	116.979
1771	117.056
1772	118.263
1773	119.416
1774	120.487
1775	118.308
1776	117.412
1777	118.028
1778	118.46
1779	118.111
1780	116.461
1781	118.334
1782	119.335
1783	118.022
1784	117.254
1785	116.458
1786	119.158
1787	120.144
1788	120.556
1789	121.273
1790	119.651
1791	119.826
1792	118.647
1793	117.749
1794	118.232
1795	121.046
1796	120.214
1797	118.591
1798	120.827
1799	119.746
1800	117.272
1801	118.454
1802	116.994
1803	120.164
1804	120.534
1805	119.51
1806	118.453
1807	120.719
1808	121.432
1809	121.813
1810	120.6
1811	120.975
1812	119.618
1813	121.492
1814	119.74
1815	121.321
1816	122.347
1817	120.78
1818	122.371
1819	122.45
1820	120.061
1821	119.959
1822	121.579
1823	121.467
1824	120.144
1825	119.874
1826	119.01
1827	117.709
1828	117.748
1829	119.739
1830	118.863
1831	118.271
1832	117.107
1833	119.072
1834	120.792
1835	118.79
1836	120.251
1837	120.48
1838	118.054
1839	119.473
1840	118.741
1841	120.02
1842	116.574
1843	115.275
1844	114.139
1845	114.36
1846	114.967
1847	114.419
1848	115.418
1849	116.414
1850	115.226
1851	116.616
1852	115.353
1853	114.244
1854	115.895
1855	114.191
1856	113.512
1857	112.941
1858	111.773
1859	110.493
1860	109.493
1861	111.653
1862	112.684
1863	112.325
1864	111.074
1865	110.781
1866	111.656
1867	109.625
1868	112.845
1869	111.934
1870	110.663
1871	111.77
1872	113.646
1873	112.768
1874	112.235
1875	113.131
1876	110.398
1877	111.452
1878	112.533
1879	108.966
1880	109.417
1881	110.525
1882	109.394
1883	108.198
1884	108.382
1885	109.9
1886	111.084
1887	111.807
1888	112.691
1889	111.514
1890	111.372
1891	109.015
1892	109.097
1893	110.22
1894	111.8
1895	110.732
1896	106.968
1897	105.712
1898	105.153
1899	104.344
1900	104.799
1901	105.232
1902	106.732
1903	105.846
1904	104.966
1905	103.749
1906	104.878
1907	104.9
1908	107.216
1909	107.104
1910	105.613
1911	105.216
1912	104.106
1913	103.39
1914	106.401
1915	107.499
1916	106.94
1917	106.284
1918	104.885
1919	106.045
1920	107.126
1921	107.875
1922	108.312
1923	107.314
1924	106.153
1925	107.759
1926	104.049
1927	103.04
1928	103.296
1929	103.997
1930	104.731
1931	102.071
1932	103.036
1933	102.729
1934	102.875
1935	101.593
1936	100.762
1937	103.972
1938	103.916
1939	105.332
1940	102.186
1941	103.142
1942	103.814
1943	105.383
1944	105.53
1945	106.086
1946	104.073
1947	101.448
1948	100.325
1949	100.972
1950	102.189
1951	99.5222
1952	98.4935
1953	102.158
1954	99.6421
1955	98.8783
1956	100.233
1957	100.179
1958	100.707
1959	99.6748
1960	98.4897
1961	100.903
1962	102.064
1963	101.922
1964	103.311
1965	103.001
1966	104.382
1967	104.226
1968	99.1844
1969	101.689
1970	101.09
1971	99.993
1972	100.975
1973	103.462
1974	102.895
1975	105.34
1976	105.064
1977	100.117
1978	99.2287
1979	99.6053
1980	100.69
1981	99.2948
1982	98.5275
1983	97.1856
1984	98.359
1985	101.091
1986	98.2049
1987	100.344
1988	98.9157
1989	99.1139
1990	97.3477
1991	96.5695
1992	96.6923
1993	97.7848
1994	99.3439
1995	97.8458
1996	98.7392
1997	98.9709
1998	98.3168
[truncated: 193,240 more rows]
